# Supplementary material for: Development and Characterization of Cellulose/Iron Acetate Nanofibers for Bone Tissue Engineering Applications
Source: Polymers (Basel). 2021 Apr 20;13(8):1339. doi: 10.3390/polym13081339 (PMC8072972; doi:10.3390/polym13081339)
Supplement: Supplementary file 1 [file polymers-13-01339-s001.zip]

Archive with 1 entries (1 files):
- polymers-1170777-supplementary.pdf
